# Supplementary material for: Folliculin promotes substrate-selective mTORC1 activity by activating RagC to recruit TFE3
Source: PLoS Biol. 2022 Mar 31;20(3):e3001594. doi: 10.1371/journal.pbio.3001594 (PMC9004751; doi:10.1371/journal.pbio.3001594)
Supplement: S1 Data — (XLSX) [file pbio.3001594.s004.xlsx]

## Sheet: Fig1C
	Time	normalized to 15'	normalized to 15'
NTC	0	0.00180113	0.044219	0.0551882
	3	0.0929221	0.169569	0.288578
	6	0.547912	0.552289	0.698535
	9	0.884102	0.747298	0.887505
	12	0.934294	0.976733	0.965908
	15	1	1	1
Tsc2KO	0	0.178173	0.316705	0.368976
	3	0.425854	0.515128	0.508005
	6	0.78965	0.7592	0.729469
	9	0.952968	0.936295	0.913704
	12	0.977283	1.0233	1.01583
	15	1	1	1
FLCNKO	0	0.0630442	0.0603836	0.118954
	3	0.162571	0.139554	0.230169
	6	0.556061	0.493537	0.529324
	9	0.867864	0.779677	0.72881
	12	1.0266	0.944949	0.89576
	15	1	1	1
Depdc5KO	0	0.788541	1.32685	1.16454
	3	0.841451	1.29679	1.2282
	6	0.931683	1.34581	1.30222
	9	0.99627	1.43294	1.27579
	12	1.01098	1.29795	1.14336
	15	1	1	1

## Sheet: Fig2B
with AA
	Rag A WT	1.39208	0.928375	1.02484	0.983698	1.12357
	Rag A GTP	1.12454	0.997923	1.19466	1.09665	1.15987	1.07427
	Rag C WT	1.17786	1.09537	1.55579	1.4444	1.43507	1.34183
	Rag C GTP	1.58815	1.34747	1.50866	1.61339	1.70926	1.9647
without AA
	Rag A WT	0.444566	0.30178	0.583542	0.326364	0.522396	0.572281
	Rag A GTP	0.389221	0.32728	0.522911	0.435052	0.371635	0.477483
	Rag C WT	0.368459	0.544841	0.587639	0.587648	0.393744	0.470115
	Rag C GTP	2.21211	1.55115	1.71624	1.40502	1.48963	1.71194

## Sheet: Fig2C
	Time	p-TFE3	p-S6K1	p-4E-BP
RagA_WT	0	12519.1	15269	18076.8
	15	3710.35	6587.23	4463.42
	30	2304.79	4350.15	4077
	45	911.527	3021.2	4273.64
	60	440.263	2353.79	3229.05
	120	257.607	1008.06	1840.2
RagA_66L	0	14419.9	14002.7	19279
	15	10217	10901	15781
	30	6310.64	10067.4	18892.8
	45	4382.23	8516.17	17052.9
	60	4386.81	7482.1	14079.2
	120	2271.91	4285.74	10461.9
RagC_WT	0	8003.3	12395.5	16076
	15	3597.69	4951.86	9088.56
	30	845.527	3695.03	8378.61
	45	527.042	2508.38	4178.76
	60	330.263	2078.26	3827.59
	120	277.364	1039.77	731.92
RagC_75L	0	14858.9	16398.1	8026.37
	15	10972.1	10265	5701.83
	30	8643.59	7146.1	2141.86
	45	8385.71	4974.69	4131.42
	60	7950.12	3754.03	2227.98
	120	4841.35	1338.6	548.021

## Sheet: Fig3C
		HPRT	TBP	36B4	GPNMB	RagD	PGC-1a	Mcoln1	Neu1	Hexa	Atp6v0e	Ctsa	Ctsb
RagA_WT	NTC	21.1901	24.2229	18.6183	30.4629	28.2987	32.003	25.3877	26.1089	24.5019	21.9112	22.9677	21.4361
	NTC	20.7481	23.8083	18.28	30.4281	27.7286	32.1677	25.0238	25.5442	23.8472	21.4378	22.3734	20.7958
	NTC	21.094	24.3267	18.5294	29.6459	28.389	32.9831	25.0431	25.6366	24.1128	21.7312	22.7466	21.0759
	FLCNKO	20.7818	23.8503	18.3506	24.3842	24.4835	28.9812	24.0009	23.4394	22.2827	20.7528	20.9344	18.8133
	FLCNKO	20.8028	23.9076	18.3216	23.8216	24.7886	28.5321	24.0331	23.3025	22.3143	20.8239	20.6912	18.7044
	FLCNKO	20.626	24.2309	18.5056	24.221	25.021	28.2443	24.279	23.8581	22.7334	21.0865	21.0184	18.991
RagA_GTP	NTC	20.9789	24.0759	18.2705	30.1686	27.3615	31.7378	25.0631	25.5207	24.4521	21.4064	22.724	20.957
	NTC	20.4927	23.7621	17.9729	29.784	27.8006	32.3994	24.7949	25.4418	24.0656	21.2368	22.1802	20.5571
	NTC	21.0302	23.9655	18.5676	30.5455	28.1974	31.6757	25.2794	25.6958	24.0908	21.5171	22.6975	20.8161
	FLCNKO	20.7709	24.0434	18.4305	24.3693	24.8068	29.0548	23.9311	23.4153	22.4083	21.0239	20.8515	19.1516
	FLCNKO	20.5929	24.182	18.3574	24.3317	25.0332	28.8967	24.4888	23.851	22.4193	21.069	20.7188	19.1544
	FLCNKO	20.7759	24.4761	18.8078	24.596	25.2338	29.6486	24.537	24.0884	23.0465	21.218	21.4121	19.3077
RagC_WT	NTC	20.7729	24.124	18.3528	30.4584	28.625	33.0397	25.2861	25.8574	24.3047	21.7459	22.6922	21.2189
	NTC	20.9147	23.9678	18.4978	31.1024	28.23	34.2757	25.2518	25.7257	24.214	21.4993	22.3851	21.0019
	NTC	20.8153	24.1646	18.2406	30.8931	28.2643	31.7149	25.1389	25.8799	24.1932	21.6196	22.3354	20.9963
	FLCNKO	21.0224	24.3633	18.9054	24.6065	25.0661	29.5735	24.4839	23.8497	22.7898	21.4002	21.0217	19.597
	FLCNKO	21.0388	24.653	19.0468	24.5699	25.1418	29.4107	24.7524	24.0902	23.0875	21.3665	21.1789	19.8808
	FLCNKO	21.0865	24.4723	18.9516	24.9971	25.4273	29.6034	24.8388	24.192	23.1195	21.5071	21.3219	19.6552
RagC_GDP	NTC	20.8806	24.1433	18.3336	30.5317	27.942	31.6043	25.5932	25.8647	24.6807	21.5936	23.1257	21.3541
	NTC	20.2987	23.7545	18.0247	30.5027	28.2848	31.5772	25.6185	25.8921	24.8263	21.9214	22.9416	21.1913
	NTC	20.8614	24.1201	18.5105	30.8742	28.6027	32.4871	25.9149	25.7616	24.5771	21.9565	22.8727	21.3214
	FLCNKO	21.4557	24.2304	18.4702	29.2293	28.5005	31.1425	25.5363	25.9162	24.1247	22.1687	22.8001	21.2952
	FLCNKO	21.3279	24.4022	18.679	29.1002	28.4903	31.6797	25.2715	25.946	24.0715	22.0801	22.8787	21.2762
	FLCNKO	21.5394	24.4211	19.0938	29.173	28.4903	32.5613	25.3426	26.1594	24.1944	22.2534	23.4467	21.437

## Sheet: Fig4A
NTC	FLCNKO
0.49	-0.16
0.49	-0.1
0.52	-0.3
0.65	-0.19
0.53	-0.19
0.72	-0.22
0.75	-0.19
0.62	-0.28
0.59	-0.32
0.65	-0.31
0.61	-0.37
	-0.22
	-0.31
	-0.27
	-0.24

## Sheet: Fig4B
NTC		FLCN KO
RagC_WT	RagC_75L	RagC_WT	RagC_75L
0.41	0.42	-0.24	0.55
0.32	0.62	-0.2	0.26
0.32	0.37	-0.09	0.46
0.44	0.52	0.01	0.51
0.38	0.27	0.05
0.39		-0.21
0.42		-0.14

## Sheet: Fig5A
		normalized to NTC 15'	2nd	3rd
p-TFE3/total
NTC	0	0.240198	0.0642362	0.146796
	3	0.373631	0.159635	0.3303
	6	0.779119	0.498463	0.718894
	9	0.946692	0.585402	0.980646
	12	0.902375	0.913433	0.930403
	15	1	1	1
RagC KO	0	0.110464	0.0107036	0.0354726
	3	0.0910698	0.0182302	0.0324342
	6	0.188274	0.017634	0.0478393
	9	0.236553	0.0420915	0.0936589
	12	0.212855	0.118426	0.233836
	15	0.217871	0.0569512	0.411543
p-S6K/total		normalized to NTC 15'	normalized to NTC 15'	normalized to NTC 15'
NTC	0	0.166103	0.064923	0.0259184
	3	0.439374	0.209201	0.279052
	6	0.742044	0.526505	0.792773
	9	0.868156	0.807025	0.936708
	12	0.966102	0.955207	1.00534
	15	1	1	1
RagC KO	0	0.222098	0.300751	0.317081
	3	0.361619	0.337912	0.429967
	6	0.698482	0.569761	0.728297
	9	0.87315	0.821391	1.11838
	12	0.918323	0.918825	1.22755
	15	0.822303	1.03784	1.27395

## Sheet: Fig5B
NTC	RagC KO
0.52	0.11
0.36	-0.02
0.58	-0.1
0.48	0.13
0.35	0.04
0.51	-0.09
0.41	-0.01
0.39	0.01
0.4	-0.01
0.45	0.21
0.17	-0.07
0.2	-0.19
0.23	0.14
0.41	0.09
0.5	-0.08
0.25	-0.28
0.54	-0.16
0.44	-0.16
0.43	0
0.4	-0.04
	0.17

## Sheet: Fig 5C
	HPRT	TBP	36B4	GPNMB	Mcoln1	Neu1	Hexa	ATP6v0e	Ctsa	Ctsb	Tpp1	Ctsz	LAMP1	LAMP2
NTC1	21.6337	24.1285	18.483	29.4628	24.4024	24.5694	22.7093	21.3706	22.645	20.549	23.5993	22.8056	20.52	24.0955
NTC2	20.331	23.1651	17.1246	28.607	23.1513	23.156	21.3934	20.1359	21.0991	19.4144	21.7551	21.7442	19.1526	22.3267
NTC3	21.0163	23.5039	17.9019	29.1692	23.6044	23.5228	21.7163	20.7531	21.5061	19.8208	22.2795	22.1201	19.4289	23.0235
NTC4	20.5799	23.2134	17.3031	29.122	23.1226	23.1963	21.3687	20.3493	21.4737	19.4211	22.0263	21.6293	19.0052	22.6072
NTC5	21.1607	24.1076	18.2897	29.3576	24.1642	24.1658	22.405	21.0305	21.9949	20.1463	22.6911	22.3486	20.1327	23.3842
NTC6	20.5426	22.8258	17.5981	28.4319	23.3356	23.168	21.491	20.4318	21.1702	19.3182	21.8843	21.7793	19.0792	22.4999
RagC KO1	21.2027	23.6222	18.1948	23.4672	24.1158	23.365	21.7666	20.7235	21.2245	19.3851	21.8895	22.2557	19.1334	24.8368
RagC KO2	21.157	23.7525	17.653	23.499	23.653	23.172	21.429	20.6456	20.8065	19.1404	21.7588	22.0818	19.1275	22.7269
RagC KO3	20.9498	23.3372	17.8006	23.1204	23.3667	22.9092	21.2256	20.3637	20.5974	19.1182	21.568	21.979	19.0272	22.351
RagC KO4	23.0104	25.4543	19.9621	26.035	25.647	25.1273	23.7995	22.665	23.0286	21.291	24.1826	24.0986	21.2975	25.3487
RagC KO5	20.8645	23.4068	17.9085	23.7041	23.8266	23.2525	21.7351	20.601	21.1029	19.3575	22.0548	22.4874	19.0944	22.8237
RagC KO6	20.8437	23.0682	17.6751	23.3616	23.3628	22.8818	21.2275	20.6127	20.7289	19.0534	21.7193	21.8259	18.7909	22.361

## Sheet: S1A
	with AA				without AA				with AA				without AA
	with Serum				with Serum				without Serum				without Serum
	NTC	FLCN KO	TSC2 KO	Depdc5 KO	NTC	FLCN KO	TSC2 KO	Depdc5 KO	NTC	FLCN KO	TSC2 KO	Depdc5 KO	NTC	FLCN KO	TSC2 KO	Depdc5 KO
pTFE3	12550.6	147.364	2819.55	25099.4	84.778	189.364	223.435	14564.5	2550.45	156.021	991.506	21426.2	124.021	58.192	46.778	10798.3
total TFE3	44155.8	37926.5	36343.1	41638.5	25587.7	30017.5	31601	34883.1	23917.6	24474.9	27640.8	37399.1	25285.6	25195.5	32012.1	34121.9

[truncated: 2 more sheets: S1B, S3B]
